# Supplementary material for: A Novel Food-Derived Particle Enhances Sweet and Salty Taste Responses in Mice
Source: Nutrients. 2025 Dec 27;18(1):98. doi: 10.3390/nu18010098 (PMC12787338; doi:10.3390/nu18010098)
Supplement: Supplementary file 1 [file nutrients-18-00098-s001.zip]

Archive with 1 entries (1 files):
- nutrients-4009454-supplementary.pdf
